# Supplementary material for: Inner Amino Acid Contacts Are Key Factors of Multistage Structural Rearrangements of DNA and Affect Substrate Specificity of Apurinic/Apyrimidinic Endonuclease APE1
Source: Int J Mol Sci. 2023 Jul 14;24(14):11474. doi: 10.3390/ijms241411474 (PMC10380840; doi:10.3390/ijms241411474)
Supplement: Supplementary file 1 [file ijms-24-11474-s001.zip]

Archive with 1 entries (1 files):
- ijms-2501207-supplementary.pdf
